# Supplementary material for: Exploring the Potential of Montmorillonite as an Antiproliferative Nanoagent against MDA-MB-231 and MCF-7 Human Breast Cancer Cells
Source: Cells. 2024 Jan 22;13(2):200. doi: 10.3390/cells13020200 (PMC10814472; doi:10.3390/cells13020200)
Supplement: Supplementary file 1 [file cells-13-00200-s001.zip]

Archive with 1 entries (1 files):
- cells-2754122-supplementary.pdf
